# Supplementary material for: Localized expression of the Dwarf14-like2a gene in rice roots on infection of arbuscular mycorrhizal fungus and hydrolysis of rac-GR24 by the encoded protein
Source: Plant Signal Behav. 2021 Dec 14;16(12):2009998. doi: 10.1080/15592324.2021.2009998 (PMC9208777; doi:10.1080/15592324.2021.2009998)
Supplement: Supplemental Material [file KPSB_A_2009998_SM5652.zip]

Archive with 3 entries (3 files):
- Supplementary FigS1.pdf
- Supplementary Table S1.pdf
- Supplementary Table S2.pdf
